# Supplementary material for: Identification of Pedigree Relationship from Genome Sharing
Source: G3 (Bethesda). 2013 Sep 1;3(9):1553–71. doi: 10.1534/g3.113.007500 (PMC3755916; doi:10.1534/g3.113.007500)
Supplement: Supporting Information [file supp_g3.113.007500_FileS1.zip]

Archive with 4 entries (3 files):
- File S1 _ Upload in 3 parts/
- File S1 _ Upload in 3 parts/SamplesBx.zip
- File S1 _ Upload in 3 parts/SamplesFS.zip
- File S1 _ Upload in 3 parts/SamplesHS.zip
